# Supplementary material for: Tyrosine Kinase-Dependent Defense Responses Against Herbivory in Arabidopsis
Source: Front Plant Sci. 2019 Jun 12;10:776. doi: 10.3389/fpls.2019.00776 (PMC6582402; doi:10.3389/fpls.2019.00776)
Supplement: Supplementary file 2 [file Table_1.XLSX]

## Sheet: Table S1
Table S1. Primers used for this study.
Purpose	Gene (GAI code)	Forward primer sequence (5’ to 3’)	Reverse primer sequence (5’ to 3’)	Remarks
qPCR	ACT8 (At1g49240)	TGCTGGTCGTGACCTTACTG	CGAGGTCTCCATCTCTTGCT
	PDF1.2 (At5g44420)	CGAACATGGTGTTTGTGAGG	ATGTGCCATTCGAGCAAGAT
	CRK2 (At3g19100)	GAAGCGGATGTATGGAGCAT	ATAACGAAGGCCAAGGAGGT
	CRK3 (At2g46700)	GCACGGACAGAATCTGGAAT	ACTGCAGACATTCGCTTCCT
Gateway (GW) cloning for	CRK2	CCACCCACCACCACCAATGGGAGGCTGTACTTCCAA	TCCAGCACTAGCTCCAGATCATCGCGTTTTCGCTAAAG	Underline: S1- or T1-linker sequences
pMDC32 and p35SΩ-GW- NOST	CRK3	CCACCCACCACCACCAATGGGGCAATGTTACGGGAA	TCCAGCACTAGCTCCAGACTAGCGAGGT CTTGCGTGAG	Underline: S1- or T1-linker sequences
	ERF13 (At2g44840)	CCACCCACCACCACCAATGAGCTCATCTGATTCCGT	TCCAGCACTAGCTCCAGATTATATCCGA TTATCAGAAT	Underline: S1- or T1-linker sequences
	WRKY14 (At1g30650)	CCACCCACCACCACCAATGTGCAGCGTCTCTGAGCT	TCCAGCACTAGCTCCAGACTATAACGAC CTTGAGTCTT	Underline: S1- or T1-linker sequences
	RAP2.6 (At1g43160)	CCACCCACCACCACCAATGGTGTCTATGCTGACTAA	TCCAGCACTAGCTCCAGATTAACCAAAAGAGGAGTAAT	Underline: S1- or T1-linker sequences
	2nd GW-PCR	GGGGACAAGTTTGTACAAAAAAGCAGGCTTCCACCCACCACCAATG	GGGGACCACTTTGTACAAGAAAGCTGGGTCTCCAGCACTAGCTCCAGA	Underline: S1- or T1-linker sequences
Mutagenesis	CRK2-KD	GCTGTTAGGGTCATCCCAAAATCTAAG	GATGACCCTAACAGCAACCTCCTGATC	K176 to R mutatntion
	CRK3-KD	GCTGTCAGGATCATCTCCAAGGCTAAG	GATGATCCTGACAGCAATAGGATGATC	K175 to R mutatntion
	ERF13-Y16F	CGGATGTTCTTCCGTAACCCGAGTTTC	ACGGAAGAACATCCGTGAGTTAACGCC	Y16 to F mutation
	ERF13-Y207F	CAGTTTTTCTTCGATGGTAGTTTATTA	ATCGAAGAAAAACTGATCCACCGTGAA	Y207 to F mutation

## Sheet: Sheet1
				q PCR primer
		Gene	Gene ID	Forward primer (5’ to 3’)	Reverse primer (5’ to 3’)	Product size(bp)
		ACT8	At1g49240	TGCTGGTCGTGACCTTACTG	CGAGGTCTCCATCTCTTGCT	170
		PDF1.2	At5g44420	CGAACATGGTGTTTGTGAGG	ATGTGCCATTCGAGCAAGAT	173
		CRK2	At3g19100	GAAGCGGATGTATGGAGCAT	ATAACGAAGGCCAAGGAGGT	145
		CRK3	At2g46700	GCACGGACAGAATCTGGAAT	ACTGCAGACATTCGCTTCCT	146
				PCR primer
		Gene	Gene ID	Forward primer (5’ to 3’)	Reverse primer (5’ to 3’)	Destination vector
	OX体	CRK2	At3g19100	CCACCCACCACCACCAATGGGAGGCTGTACTTCCAA	TCCAGCACTAGCTCCAGATCATCGCGTTTTCGCTAAAG	pMDC32
		CRK3	At2g46700	CCACCCACCACCACCAATGGGGCAATGTTACGGGAA	TCCAGCACTAGCTCCAGACTAGCGAGGT CTTGCGTGAG	pMDC32
	LUC	CRK2	At3g19100	CCACCCACCACCACCAATGGGAGGCTGTACTTCCAA	TCCAGCACTAGCTCCAGATCATCGCGTTTTCGCTAAAG	p35SΩ-GW- NOST
		CRK3	At2g46700	CCACCCACCACCACCAATGGGGCAATGTTACGGGAA	TCCAGCACTAGCTCCAGACTAGCGAGGT CTTGCGTGAG	p35SΩ-GW- NOST
		ERF13	At2g44840	CCACCCACCACCACCAATGAGCTCATCTGATTCCGT	TCCAGCACTAGCTCCAGATTATATCCGA TTATCAGAAT	p35SΩ-GW- NOST
		ERF13-Y16F/Y20F		根本さんに頂きました。
		WRKY14	At1g30650	CCACCCACCACCACCAATGTGCAGCGTCTCTGAGCT	TCCAGCACTAGCTCCAGACTATAACGAC CTTGAGTCTT	p35SΩ-GW- NOST
		CRK2-KD	At3g19100	根本さんに頂きました。
		CRK3-KD	At2g46700	根本さんに頂きました。
				Forward primer (5’ to 3’)	Reverse primer (5’ to 3’)
			Gateway 2nd primer	GGGGACAAGTTTGTACAAAAAAGCAGGCTTCCACCCACCACCAATG	GGGGACCACTTTGTACAAGAAAGCTGGGTCTCCAGCACTAGCTCCAGA
